# Supplementary material for: Dynamic Dystroglycan Complexes Mediate Cell Entry of Lassa Virus
Source: mBio. 2019 Mar 26;10(2):e02869-18. doi: 10.1128/mBio.02869-18 (PMC6437060; doi:10.1128/mBio.02869-18)
Supplement: TABLE S1 [file mBio.02869-18-st001.xlsx]

## Sheet: Blatt1
Significant	negLOG(P-value)	Difference (log2DG;log2DG)	Accession Number	log2CTRL1	log2CTRL2	log2CTRL3	log2DG1	log2DG2	log2DG4
+	5.67462	6.7801	UTRO_HUMAN	0	0	0	7.04439	6.82018	6.47573
+	6.44088	4.99575	DAG1_HUMAN	0	0	0	5	5.12928	4.85798
+	5.03352	4.96393	SNTB2_HUMAN	0	0	0	5.24793	5	4.64386
+	6.52147	4.62114	LAMA5_HUMAN	0	0	0	4.75489	4.58496	4.52356
+	4.16111	3.73811	AGRIN_HUMAN	0	0	0	3.58496	4.16993	3.45943
+	1.96152	3.01843	PDIA4_HUMAN	0	0	1.58496	3.58496	4.24793	2.80735
+	1.39579	2.95679	KDIS_HUMAN	0	0	0	4.16993	3.70044	1
+	3.0204	2.52832	UBR7_HUMAN	0	0	0	2.58496	3	2
+	2.69531	2.49728	AATC_HUMAN	0	0	0	2.32193	3.16993	2
+	0.714067	2.49658	GRP78_HUMAN	4.85798	0	4.70044	5.78136	5.80736	5.45943
+	2.60125	2.25163	MRP4_HUMAN	0	0	0	2.58496	2.58496	1.58496
+	4.48726	2.21462	RPIA_HUMAN	0	0	0	2.32193	2.32193	2
+	2.86986	2.19499	H4_HUMAN	1	1	1.58496	3.58496	3.58496	3
+	2.41722	2.07627	MDHC_HUMAN	0	0	1	2.32193	2.58496	2.32193
+	2.68003	2.05664	SGCE_HUMAN	0	0	0	2	2.58496	1.58496
+	2.68003	2.05664	GPC1_HUMAN	0	0	0	1.58496	2.58496	2
+	1.79779	1.96896	SGCD_HUMAN	0	0	0	2.58496	1	2.32193
+	0.69661	1.92712	4F2_HUMAN	0	0	3.58496	3.45943	3.58496	2.32193
+	2.34473	1.9183	SYHC_HUMAN (+1)	0	0	0	1.58496	2.58496	1.58496
+	1.88752	1.88129	DTNB_HUMAN	0	0	0	1	2.32193	2.32193
+	0.986515	1.83461	ZA2G_HUMAN	3	1.58496	0	3.45943	3.16993	3.45943
+	2.76135	1.83062	SGCB_HUMAN	0	0	0	2.32193	1.58496	1.58496
+	2.01116	1.81707	LAMB1_HUMAN	2	1.58496	1.58496	3.90689	3.90689	2.80735
	0.492047	1.77995	EF1G_HUMAN	0	0	4.70044	3.16993	3.70044	3.16993
+	1.92393	1.63563	LEG7_HUMAN	1	0	1	2	2.32193	2.58496
+	1.8399	1.63563	PSB4_HUMAN	0	0	1	2	2.32193	1.58496
+	1.8399	1.63563	PSA2_HUMAN	0	0	1	2	2.32193	1.58496
+	1.13901	1.58496	AATM_HUMAN	1	0	1.58496	2.58496	3.16993	1.58496
+	1.35224	1.52832	PLSL_HUMAN	0	0	0	1	2.58496	1
	0.466724	1.45447	LAMC1_HUMAN	1	1	1.58496	0	4.24793	3.70044
+	2.18377	1.44064	TPIS_HUMAN	1	1	1.58496	2.32193	2.58496	3
+	1.738	1.38997	POF1B_HUMAN	1	0	0	1.58496	1.58496	2
+	2.68878	1.38997	RBBP4_HUMAN	0	0	0	1.58496	1.58496	1
	0.567833	1.34325	ALDOA_HUMAN	0	0	2.58496	2.80735	2.80735	1
+	2.08383	1.31182	CATA_HUMAN	2.32193	2.32193	3	4.08746	3.90689	3.58496
	0.445453	1.26666	G3P_HUMAN	3.45943	0	3.80735	3.90689	3.70044	3.45943
	0.572312	1.15178	SBSN_HUMAN	1	2.32193	4	3.16993	3.70044	3.90689
	0.746557	1.10731	PSA6_HUMAN	2.32193	0	1	2.32193	2.32193	2
+	1.49605	1.07413	PSB2_HUMAN	1	1	1.58496	2	2.80735	2
	0.935106	1.05664	TALDO_HUMAN	0	0	0	1.58496	1.58496	0
	0.935106	1.05664	CTNL1_HUMAN	0	0	0	1.58496	1.58496	0
	1.28307	1.05664	PSA3_HUMAN	0	0	1	1	1.58496	1.58496
	0.800512	1	IMPA1_HUMAN	0	0	0	1	2	0
	0.724762	0.918296	PTRF_HUMAN	1	2	1	1.58496	3.16993	2
	0.589397	0.879143	SQSTM_HUMAN	1.58496	1	1.58496	2.80735	3	1
	0.82708	0.862746	1433E_HUMAN	3.45943	2.32193	3	3.80735	4.39232	3.16993
	0.61999	0.861654	ERP29_HUMAN	1.58496	0	1.58496	1.58496	2.58496	1.58496
	0.910261	0.861654	PSB3_HUMAN	0	1	1	1.58496	2	1
	1.04824	0.861654	IDH3A_HUMAN	0	0	1	1	1.58496	1
	0.548863	0.861654	NDKA_HUMAN	0	1	0	0	2	1.58496
	0.506101	0.819811	GTF2I_HUMAN	1.58496	2.58496	2	3.45943	3.58496	1.58496
	0.294723	0.769143	PRDX2_HUMAN	2.32193	0	3	2.58496	1.58496	3.45943
	0.926453	0.76838	RO52_HUMAN	3.45943	3.45943	3.45943	4.52356	4.70044	3.45943
	0.131725	0.761645	CLH1_HUMAN	0	0	6.30378	3.45943	2.80735	2.32193
	0.506761	0.723308	GSLG1_HUMAN	1	0	0	1.58496	1.58496	0
	0.919013	0.703394	PDIA3_HUMAN	2.80735	3.16993	2.58496	3.58496	4.08746	3
	0.846646	0.680214	ECHB_HUMAN	2.32193	2.80735	2	3	3.58496	2.58496
	0.342063	0.666667	GGCT_HUMAN	0	0	1.58496	2	0	1.58496
	0.427243	0.666667	FRIH_HUMAN	0	0	1	1	2	0
	0.935106	0.666667	ADA_HUMAN	0	0	0	1	1	0
	0.935106	0.666667	ITA6_HUMAN	0	0	0	1	1	0
	0.935106	0.666667	ECM1_HUMAN	0	0	0	1	0	1
	0.60427	0.584302	CATD_HUMAN (+1)	2.58496	2	3.16993	3.70044	2.80735	3
	0.441506	0.583907	TGM3_HUMAN	4	3	4.24793	4.16993	3.70044	5.12928
	0.466943	0.528321	ODPB_HUMAN	1	1	2.32193	2	2.32193	1.58496
	0.22745	0.528321	PCNA_HUMAN	1.58496	0	2.80735	1.58496	2.80735	1.58496
	0.390753	0.528321	NP1L1_HUMAN	1	0	0	1	1.58496	0
	0.390753	0.528321	MPPB_HUMAN	1	0	0	1	1.58496	0
	0.427243	0.528321	SERB_HUMAN	0	0	0	0	1.58496	0
	0.427243	0.528321	UBE2K_HUMAN	0	0	0	0	1.58496	0
	0.223826	0.471679	LDHA_HUMAN	1	0	2.58496	2	2	1
	0.363042	0.464106	BLMH_HUMAN	1	2	2.32193	1.58496	2.32193	2.80735
	0.175194	0.440643	ENOA_HUMAN	2.58496	0	3	2.32193	2.58496	2
	0.206036	0.440643	GANAB_HUMAN	0	1	1.58496	2.32193	1.58496	0
	0.246962	0.389975	6PGD_HUMAN	1	1	0	1.58496	1.58496	0
	0.445866	0.333333	HS90A_HUMAN	1	1.58496	2	2	2	1.58496
	0.139598	0.333333	LEG1_HUMAN	1.58496	0	2.58496	1.58496	2.58496	1
	0.285236	0.333333	AAAT_HUMAN	0	0	1	1	1	0
	0.427243	0.333333	XP32_HUMAN	0	0	0	1	0	0
	0.427243	0.333333	PEPD_HUMAN	0	0	0	1	0	0
	0.427243	0.333333	TBB4B_HUMAN	0	0	0	1	0	0
	0.180581	0.333333	TMX1_HUMAN	0	0	1.58496	0	1.58496	1
	0.180581	0.333333	PSB6_HUMAN	1.58496	0	0	0	1	1.58496
	0.427243	0.333333	DCPS_HUMAN	0	0	0	0	1	0
	0.427243	0.333333	ASNS_HUMAN	0	0	0	0	1	0
	0.427243	0.333333	PSA7_HUMAN	0	0	0	0	1	0
	0.26952	0.300155	PIP_HUMAN	2.32193	1.58496	2.80735	2	2.80735	2.80735
	0.154263	0.282666	SPB3_HUMAN	2.32193	0	1.58496	1.58496	1.58496	1.58496
	0.14166	0.282666	PSA5_HUMAN	2	0	2.32193	1.58496	1.58496	2
	0.210895	0.27275	PDIA1_HUMAN	2.80735	2.32193	2.80735	3.16993	3.58496	2
	0.0758939	0.259203	S10A9_HUMAN	0	0	2.80735	1	0	2.58496
	0.179316	0.258311	ECHA_HUMAN	3.16993	2.32193	2	2.80735	3.45943	2
	0.116366	0.226024	HSPB1_HUMAN	1.58496	1	2.32193	1	1.58496	3
	0.116336	0.194987	C1QBP_HUMAN	1	0	2	1	1.58496	1
	0.125153	0.194987	GSTP1_HUMAN (+1)	1	1	0	1	0	1.58496
	0.0892091	0.194987	IGKC_HUMAN	0	1	2.58496	1	1.58496	1.58496
	0.026039	0.0876782	TRY3_HUMAN	2.32193	2.32193	0	2.32193	2.58496	0
	0.0681885	0.0566417	PROF1_HUMAN	2	1.58496	1	1.58496	1.58496	1.58496
	0.054921	0.0506677	TRY1_HUMAN	3.70044	3.58496	3.16993	3.90689	3.70044	3
	0.0601854	0.046726	PRDX1_HUMAN (+1)	2.80735	2	2.80735	2.58496	2.58496	2.58496
	0.0150336	0.0458345	SPB12_HUMAN	2.80735	1	3.90689	1.58496	2.80735	3.45943
	0.020382	0.0310365	TBB5_HUMAN	1.58496	2.32193	1	2	2	1
	0.000984465	0.00402427	TCPA_HUMAN	4.08746	0	3.80735	2.58496	3	2.32193
	0	0	ETFA_HUMAN	1.58496	2	2.58496	1.58496	2.58496	2
	0	0	HSP74_HUMAN	1	2	1.58496	1	2	1.58496
	0	0	ANXA5_HUMAN	0	0	2	1	0	1
	0	0	LYSC_HUMAN (+1)	0	0	1	0	1	0
	0	0	AL1B1_HUMAN	0	0	1	0	0	1
	0	0	H2A2A_HUMAN (+1)	1	0	0	0	0	1
	0	0	TBA4A_HUMAN	0	1	1.58496	0	1.58496	1
	0.0462774	-0.070189	LDHB_HUMAN	2.58496	1.58496	3.16993	2.32193	2	2.80735
	0.0864064	-0.0876782	PSB1_HUMAN	2	1.58496	2.58496	1.58496	2.32193	2
	0.0702975	-0.185072	TKT_HUMAN	1	3	3.16993	2.80735	2.80735	1
	0.285236	-0.194987	TXND5_HUMAN	1.58496	1.58496	1	1	1.58496	1
	0.427243	-0.194987	RL22_HUMAN	1.58496	1	1	1	1	1
	0.11321	-0.194987	ALDR_HUMAN	0	0	1.58496	1	0	0
	0.11321	-0.194987	SERA_HUMAN	0	1.58496	0	0	1	0
	0.11321	-0.194987	RAB1B_HUMAN	1.58496	0	0	0	1	0
	0.125153	-0.194987	RAB10_HUMAN	1.58496	0	1	0	1	1
	0.11321	-0.194987	IF6_HUMAN	1.58496	0	0	0	1	0
	0.152775	-0.226024	1433B_HUMAN	2	2	1	1	2.32193	1
	0.398918	-0.305037	PPIA_HUMAN	2.58496	2.58496	3.45943	2.32193	2.80735	2.58496
	0.0493765	-0.321158	FLNA_HUMAN	6.26679	6.2854	0	4.45943	4.80736	2.32193
	0.0966663	-0.324668	ALBU_HUMAN (+2)	2.32193	1	3.45943	0	2.80735	3
	0.265111	-0.333333	HS90B_HUMAN	1	1.58496	1	1.58496	1	0
	0.163942	-0.333333	IMB1_HUMAN	0	1.58496	2	1	1.58496	0
	0.191566	-0.333333	BASP1_HUMAN	1	0	2	1	1	0
	0.285236	-0.333333	SERPH_HUMAN	1	1	0	1	0	0
	0.168854	-0.333333	ADRO_HUMAN	0	2	0	1	0	0
	0.427243	-0.333333	THIL_HUMAN	1	0	0	0	0	0
	0.427243	-0.333333	PLBL1_HUMAN	0	0	1	0	0	0
	0.427243	-0.333333	FEN1_HUMAN	1	0	0	0	0	0
	0.427243	-0.333333	PSMD1_HUMAN	0	0	1	0	0	0
	0.427243	-0.333333	SYNE1_HUMAN	0	1	0	0	0	0
	0.427243	-0.333333	NACAM_HUMAN	0	0	1	0	0	0
	0.427243	-0.333333	TMM33_HUMAN	1	0	0	0	0	0
	0.427243	-0.333333	TOM40_HUMAN	0	0	1	0	0	0
	0.427243	-0.333333	GOSR1_HUMAN	1	0	0	0	0	0
	0.427243	-0.333333	BAP31_HUMAN	1	0	0	0	0	0
	0.427243	-0.333333	ATPO_HUMAN	0	0	1	0	0	0
	0.427243	-0.333333	ACTBL_HUMAN	0	0	1	0	0	0
	0.427243	-0.333333	COPB2_HUMAN	0	0	1	0	0	0
	0.427243	-0.333333	ANM1_HUMAN	1	0	0	0	0	0
	0.427243	-0.333333	IPYR2_HUMAN	0	0	1	0	0	0
	0.427243	-0.333333	VATB2_HUMAN	1	0	0	0	0	0
	0.427243	-0.333333	IF2G_HUMAN	0	0	1	0	0	0
	0.427243	-0.333333	AGO2_HUMAN	0	0	1	0	0	0
	0.427243	-0.333333	IDE_HUMAN	0	1	0	0	0	0
	0.427243	-0.333333	ESYT2_HUMAN	0	1	0	0	0	0
	0.427243	-0.333333	WDR11_HUMAN	1	0	0	0	0	0
	0.427243	-0.333333	UBP2L_HUMAN	1	0	0	0	0	0
	0.427243	-0.333333	CCAR2_HUMAN	0	0	1	0	0	0
	0.427243	-0.333333	HACD3_HUMAN	1	0	0	0	0	0
	0.427243	-0.333333	DAPK3_HUMAN	0	0	1	0	0	0
	0.427243	-0.333333	NEMF_HUMAN	0	1	0	0	0	0
	0.427243	-0.333333	SRSF1_HUMAN	1	0	0	0	0	0
	0.427243	-0.333333	RFC5_HUMAN	1	0	0	0	0	0
	0.427243	-0.333333	NDUB8_HUMAN	1	0	0	0	0	0
	0.427243	-0.333333	RBM14_HUMAN	0	1	0	0	0	0
	0.427243	-0.333333	MRRP3_HUMAN	0	0	1	0	0	0
	0.427243	-0.333333	ANM5_HUMAN	0	1	0	0	0	0
	0.427243	-0.333333	OCAD2_HUMAN	1	0	0	0	0	0
	0.427243	-0.333333	ZN281_HUMAN	0	0	1	0	0	0
	0.427243	-0.333333	DDX21_HUMAN	1	0	0	0	0	0
	0.427243	-0.333333	RCBT1_HUMAN	1	0	0	0	0	0
	0.427243	-0.333333	LRC8A_HUMAN	1	0	0	0	0	0
	0.427243	-0.333333	AP2S1_HUMAN	0	0	1	0	0	0
	0.427243	-0.333333	MIRO1_HUMAN	0	1	0	0	0	0
	0.427243	-0.333333	NEP1_HUMAN	1	0	0	0	0	0
	0.427243	-0.333333	RT18C_HUMAN	1	0	0	0	0	0
	0.0876963	-0.366512	ENPL_HUMAN	1.58496	1.58496	2.32193	0	0	4.39232
	0.235969	-0.366512	PSB5_HUMAN	2.32193	1.58496	2.58496	1	2.80735	1.58496
	0.152338	-0.421012	FBX50_HUMAN	2	0	2.58496	1	0	2.32193
	0.705008	-0.434673	G6PD_HUMAN	3.70044	3.70044	4.16993	3.45943	3.80735	3
	0.440461	-0.440643	EF2_HUMAN	1	1.58496	2.32193	1	1.58496	1
	0.723687	-0.471679	PCBP1_HUMAN	2	2.32193	2.58496	1.58496	2.32193	1.58496
	0.213855	-0.504858	PRDX4_HUMAN	2.32193	2	2.58496	2.80735	0	2.58496
	0.1766	-0.505949	1433Z_HUMAN	2.80735	2.58496	2.58496	3	3.45943	0
	0.600084	-0.512314	AL1A1_HUMAN	3.90689	3.90689	3.70044	3.80735	3.58496	2.58496
	0.614215	-0.528321	STML2_HUMAN	1.58496	1	1	1	1	0
	0.453336	-0.528321	FSCN1_HUMAN	1.58496	1	1.58496	0	1.58496	1
	0.390753	-0.528321	TRAP1_HUMAN	1	0	1.58496	0	1	0
	0.390753	-0.528321	RAB5C_HUMAN	1	0	1.58496	0	0	1
	0.427243	-0.528321	HS105_HUMAN	0	1.58496	0	0	0	0
	0.427243	-0.528321	CISY_HUMAN	1.58496	0	0	0	0	0
	0.427243	-0.528321	DEST_HUMAN	1.58496	0	0	0	0	0
	0.390753	-0.528321	RM27_HUMAN	0	1	1.58496	0	1	0
	0.427243	-0.528321	CBR1_HUMAN	0	0	1.58496	0	0	0
	0.427243	-0.528321	AT1A1_HUMAN	1.58496	0	0	0	0	0
	0.427243	-0.528321	CDC42_HUMAN	1.58496	0	0	0	0	0
	0.427243	-0.528321	EEA1_HUMAN	0	0	1.58496	0	0	0
	0.427243	-0.528321	MYLK_HUMAN	0	0	1.58496	0	0	0
	0.427243	-0.528321	COF2_HUMAN	1.58496	0	0	0	0	0
	0.427243	-0.528321	NDUA7_HUMAN	1.58496	0	0	0	0	0
	0.427243	-0.528321	MAGT1_HUMAN	0	0	1.58496	0	0	0
	0.427243	-0.528321	G45IP_HUMAN	0	1.58496	0	0	0	0
	0.427243	-0.528321	NFAT5_HUMAN	0	0	1.58496	0	0	0
	0.427243	-0.528321	MET17_HUMAN	1.58496	0	0	0	0	0
	0.427243	-0.528321	RM20_HUMAN	1.58496	0	0	0	0	0
	0.427243	-0.528321	EXOS4_HUMAN	1.58496	0	0	0	0	0
	0.160336	-0.54581	TCPD_HUMAN	3.58496	3.80735	0	1.58496	2.58496	1.58496
	0.175226	-0.602452	GBLP_HUMAN	3.90689	0	3.80735	2	2.32193	1.58496
	0.84506	-0.609234	EFTU_HUMAN	4.08746	3.80735	4.39232	3.45943	4	3
	0.209452	-0.620601	PDIA6_HUMAN	3.16993	2.58496	2.80735	0	3.70044	3
	0.219726	-0.624823	RPN1_HUMAN	3.45943	0	3.16993	1.58496	1.58496	1.58496
	1.30636	-0.666667	AT2A2_HUMAN	1.58496	2	2	1	1.58496	1
	0.935106	-0.666667	RINI_HUMAN	1	1	1	1	0	0
	0.427243	-0.666667	LAT1_HUMAN	1	0	2	0	1	0
	0.427243	-0.666667	SRC_HUMAN	2	0	1	0	1	0
	0.935106	-0.666667	SSRD_HUMAN	1	1	1	0	1	0
	0.935106	-0.666667	IGHA1_HUMAN	1	1	1	0	1	0
	0.935106	-0.666667	PPAC_HUMAN	0	1	1	0	0	0
	0.935106	-0.666667	TPM3_HUMAN	1	0	1	0	0	0
	0.935106	-0.666667	PSD13_HUMAN	1	0	1	0	0	0
	0.935106	-0.666667	APMAP_HUMAN	1	0	1	0	0	0
	0.935106	-0.666667	DNJA1_HUMAN	1	0	1	0	0	0
	0.935106	-0.666667	GNAI3_HUMAN	1	1	1	0	0	1
	0.935106	-0.666667	SQRD_HUMAN	1	0	1	0	0	0
	0.427243	-0.666667	SDCB1_HUMAN	0	0	2	0	0	0
	0.427243	-0.666667	NQO1_HUMAN (+1)	0	0	2	0	0	0
	0.935106	-0.666667	ARF3_HUMAN	1	1	0	0	0	0
	0.427243	-0.666667	TLN1_HUMAN	0	0	2	0	0	0
	0.935106	-0.666667	CTRO_HUMAN	1	0	1	0	0	0
	0.427243	-0.666667	DCTN1_HUMAN	0	0	2	0	0	0
	0.935106	-0.666667	COX5B_HUMAN	1	0	1	0	0	0
	0.935106	-0.666667	SYFA_HUMAN	1	1	0	0	0	0
	0.935106	-0.666667	GPDM_HUMAN	0	1	1	0	0	0
	0.935106	-0.666667	TMOD3_HUMAN	1	1	0	0	0	0
	0.935106	-0.666667	PRS6B_HUMAN	0	1	1	0	0	0
	0.427243	-0.666667	NDKM_HUMAN	2	0	0	0	0	0
	0.935106	-0.666667	EIF3M_HUMAN	1	0	1	0	0	0
	0.427243	-0.666667	RS15_HUMAN	2	0	0	0	0	0
	0.935106	-0.666667	NRP2_HUMAN	1	1	0	0	0	0
	0.935106	-0.666667	YTHD2_HUMAN	1	1	0	0	0	0
	0.935106	-0.666667	RT15_HUMAN	1	0	1	0	0	0
	0.935106	-0.666667	HKDC1_HUMAN	1	0	1	0	0	0
	0.935106	-0.666667	DECR2_HUMAN	1	0	1	0	0	0
	0.935106	-0.666667	NCKP1_HUMAN	0	1	1	0	0	0
	0.935106	-0.666667	IF4H_HUMAN	1	0	1	0	0	0
	0.935106	-0.666667	RFC3_HUMAN	1	0	1	0	0	0
	0.935106	-0.666667	EXOS2_HUMAN	1	0	1	0	0	0
	0.427243	-0.666667	NUFP2_HUMAN	0	0	2	0	0	0
	0.935106	-0.666667	DUS23_HUMAN	1	0	1	0	0	0
	0.935106	-0.666667	RHOA_HUMAN	1	0	1	0	0	0
	0.935106	-0.666667	SGPL1_HUMAN	1	1	0	0	0	0
	0.935106	-0.666667	NIPS1_HUMAN	1	0	1	0	0	0
	0.935106	-0.666667	PABP2_HUMAN	1	1	0	0	0	0
	0.935106	-0.666667	B3GT6_HUMAN	1	0	1	0	0	0
	0.508114	-0.709761	PPIB_HUMAN	2.80735	2.32193	3	2	3	1
	1.29273	-0.711906	ANXA2_HUMAN	4.58496	4.24793	4.08746	3.16993	3.80735	3.80735
	1.29799	-0.723308	PHB_HUMAN	3.16993	2.58496	3	2	2.58496	2
	0.23749	-0.821992	RSSA_HUMAN	4.08746	0	3.70044	2.32193	2	1
	0.650174	-0.830618	UGDH_HUMAN	3.16993	2.80735	2.32193	2	2.80735	1
	1.04824	-0.861654	ODPA_HUMAN	1.58496	1	1	1	0	0
	0.866227	-0.861654	RLA1_HUMAN	0	1	1.58496	0	0	0
	0.866227	-0.861654	KIF14_HUMAN	0	1.58496	1	0	0	0
	0.866227	-0.861654	KCD20_HUMAN	1.58496	1	0	0	0	0
	0.866227	-0.861654	YBOX3_HUMAN	1.58496	1	0	0	0	0
	0.866227	-0.861654	PSPC1_HUMAN	1	1.58496	0	0	0	0
	0.866227	-0.861654	PRPS1_HUMAN	1.58496	0	1	0	0	0
	0.866227	-0.861654	VINC_HUMAN	0	1.58496	1	0	0	0
	0.866227	-0.861654	CTNA1_HUMAN	1.58496	1	0	0	0	0
	0.866227	-0.861654	RBM4_HUMAN	0	1	1.58496	0	0	0
	0.866227	-0.861654	NSUN4_HUMAN	1.58496	1	0	0	0	0
	0.866227	-0.861654	LSG1_HUMAN	1	1.58496	0	0	0	0
	0.866227	-0.861654	NEUL4_HUMAN	1.58496	0	1	0	0	0
	0.866227	-0.861654	DHX29_HUMAN	1	0	1.58496	0	0	0
	0.866227	-0.861654	FLII_HUMAN	0	1	1.58496	0	0	0
	0.866227	-0.861654	FAF2_HUMAN	0	1	1.58496	0	0	0
	0.866227	-0.861654	COIA1_HUMAN	1	0	1.58496	0	0	0
	0.866227	-0.861654	SRP14_HUMAN	1.58496	0	1	0	0	0
	0.866227	-0.861654	AL3A2_HUMAN	0	1	1.58496	0	0	0
	0.866227	-0.861654	NDUAC_HUMAN	1.58496	1	0	0	0	0
	0.866227	-0.861654	GALT2_HUMAN	0	1.58496	1	0	0	0
	0.866227	-0.861654	AL4A1_HUMAN	1.58496	1	0	0	0	0
	0.866227	-0.861654	STX8_HUMAN	1	1.58496	0	0	0	0
	0.866227	-0.861654	RM10_HUMAN	1.58496	0	1	0	0	0
	0.866227	-0.861654	UBF1_HUMAN	0	1.58496	1	0	0	0
	0.866227	-0.861654	CAZA2_HUMAN	1	0	1.58496	0	0	0
	0.866227	-0.861654	FA98A_HUMAN	1.58496	1	0	0	0	0
	0.866227	-0.861654	DDX47_HUMAN	1.58496	0	1	0	0	0
	0.222387	-0.906631	SEMG1_HUMAN	3.80735	2	1	0	4.08746	0
	0.405252	-0.912322	AK1BA_HUMAN	2.32193	1	3	2.58496	1	0
	0.73382	-0.912322	1433G_HUMAN	2.32193	1.58496	2	1.58496	1.58496	0
	0.398899	-0.918296	IF2A_HUMAN	3.16993	2.58496	0	1	1	1
	0.427243	-0.935785	ARP2_HUMAN	2.80735	0	0	0	0	0
	1.82907	-0.936874	ATPB_HUMAN	3.70044	4.08746	3.58496	2.80735	3.16993	2.58496
	1.1458	-0.958156	MDHM_HUMAN	2.32193	3	3.45943	2.32193	2	1.58496
	0.388226	-0.974277	ARGI1_HUMAN	2.80735	1.58496	3.70044	2.58496	2.58496	0
	0.969925	-1	C1TC_HUMAN	1.58496	2	2	1	1.58496	0
	0.994856	-1	M2OM_HUMAN	1	1	2	0	1	0
	0.800512	-1	METK2_HUMAN	2	0	1	0	0	0
	0	-1	GNAI2_HUMAN	1	1	1	0	0	0
	0.800512	-1	MYO5A_HUMAN	1	0	2	0	0	0
	0.800512	-1	PSD11_HUMAN	2	1	0	0	0	0
	0	-1	ADT2_HUMAN	1	1	1	0	0	0
	0.800512	-1	PA2G4_HUMAN	2	0	1	0	0	0
	0.800512	-1	PP1B_HUMAN	1	0	2	0	0	0
	0	-1	GELS_HUMAN (+1)	1	1	1	0	0	0
	0	-1	TARA_HUMAN	1	1	1	0	0	0
	0	-1	FXR2_HUMAN	1	1	1	0	0	0
	0	-1	TOIP1_HUMAN	1	1	1	0	0	0
	0.800512	-1	VWA8_HUMAN	0	1	2	0	0	0
	0	-1	RL29_HUMAN	1	1	1	0	0	0
	0.800512	-1	3MG_HUMAN	1	0	2	0	0	0
	0.800512	-1	PLOD2_HUMAN	0	1	2	0	0	0
	0.800512	-1	DICER_HUMAN	2	1	0	0	0	0
	0.800512	-1	SFXN3_HUMAN	1	0	2	0	0	0
	0	-1	RM46_HUMAN	1	1	1	0	0	0
	0	-1	MCM6_HUMAN	1	1	1	0	0	0
	0.800512	-1	MAP7_HUMAN	1	0	2	0	0	0
	0	-1	MCA3_HUMAN	1	1	1	0	0	0
	0	-1	RFA2_HUMAN	1	1	1	0	0	0
	0.800512	-1	RT16_HUMAN	2	1	0	0	0	0
	0	-1	NEUA_HUMAN	1	1	1	0	0	0
	0	-1	DRG1_HUMAN	1	1	1	0	0	0
	0	-1	HNRDL_HUMAN	1	1	1	0	0	0
	0.935106	-1.05664	TGM2_HUMAN	1.58496	0	1.58496	0	0	0
	1.28307	-1.05664	RAI3_HUMAN	1	1.58496	1.58496	0	0	1
	0.935106	-1.05664	EMC2_HUMAN	1.58496	0	1.58496	0	0	0
	1.28307	-1.05664	ARF4_HUMAN	1.58496	1	1.58496	0	1	0
	0.935106	-1.05664	PDC6I_HUMAN	1.58496	1.58496	0	0	0	0
	0.935106	-1.05664	TFG_HUMAN	1.58496	1.58496	0	0	0	0
	0.935106	-1.05664	DC1I2_HUMAN	1.58496	1.58496	0	0	0	0
	0.935106	-1.05664	ATPG_HUMAN	1.58496	0	1.58496	0	0	0
	0.935106	-1.05664	MCM3_HUMAN	1.58496	0	1.58496	0	0	0
	0.935106	-1.05664	STRAP_HUMAN	1.58496	0	1.58496	0	0	0
	0.935106	-1.05664	SRRT_HUMAN	1.58496	0	1.58496	0	0	0
	0.935106	-1.05664	PLD3_HUMAN	1.58496	1.58496	0	0	0	0
	0.935106	-1.05664	EIF3G_HUMAN	1.58496	0	1.58496	0	0	0
	0.935106	-1.05664	AP2M1_HUMAN	1.58496	0	1.58496	0	0	0
	0.935106	-1.05664	RCC2_HUMAN	1.58496	1.58496	0	0	0	0
+	1.91606	-1.10517	EF1A1_HUMAN	3	2.80735	3	1.58496	1.58496	2.32193
	0.623226	-1.10731	SFXN1_HUMAN	2	0	2.32193	1	0	0
	0.623226	-1.10731	ETFB_HUMAN	2	0	2.32193	0	1	0
	0.757067	-1.10731	COR1B_HUMAN	1	2.32193	0	0	0	0
+	1.43453	-1.14686	TCPE_HUMAN	4.45943	4.24793	3.58496	2.80735	3.45943	2.58496
+	1.31633	-1.16395	1433F_HUMAN	1.58496	1.58496	2.32193	0	1	1
	0.752732	-1.16395	DHB4_HUMAN	2.32193	1.58496	1.58496	0	0	2
+	2.44468	-1.19499	STOM_HUMAN	1	1	1.58496	0	0	0
+	2.44468	-1.19499	ODO2_HUMAN	1	1	1.58496	0	0	0
+	2.44468	-1.19499	NDUBA_HUMAN	1.58496	1	1	0	0	0
+	2.44468	-1.19499	PDCD6_HUMAN	1	1	1.58496	0	0	0
+	2.44468	-1.19499	FUS_HUMAN	1	1.58496	1	0	0	0
+	2.44468	-1.19499	RBMX_HUMAN	1	1.58496	1	0	0	0
+	2.44468	-1.19499	SEPT7_HUMAN	1.58496	1	1	0	0	0
+	2.44468	-1.19499	MATR3_HUMAN	1	1	1.58496	0	0	0
+	2.44468	-1.19499	PDCD5_HUMAN	1.58496	1	1	0	0	0
+	2.44468	-1.19499	LARP4_HUMAN	1	1	1.58496	0	0	0
+	2.44468	-1.19499	PNMA2_HUMAN	1	1	1.58496	0	0	0
+	2.44468	-1.19499	RM53_HUMAN	1	1	1.58496	0	0	0
+	2.44468	-1.19499	ARC1B_HUMAN	1	1.58496	1	0	0	0
+	2.44468	-1.19499	RFC2_HUMAN	1.58496	1	1	0	0	0
+	2.44468	-1.19499	RT24_HUMAN	1	1.58496	1	0	0	0
+	2.44468	-1.19499	PLPL6_HUMAN	1	1	1.58496	0	0	0
+	2.44468	-1.19499	TRBP2_HUMAN	1.58496	1	1	0	0	0
+	2.44468	-1.19499	RT06_HUMAN	1	1	1.58496	0	0	0
+	2.44468	-1.19499	RL34_HUMAN	1	1.58496	1	0	0	0
+	2.44468	-1.19499	MASU1_HUMAN	1	1	1.58496	0	0	0
	0.915709	-1.19499	ERGI1_HUMAN	2	0	1.58496	0	0	0
	0.915709	-1.19499	FUBP3_HUMAN	2	0	1.58496	0	0	0
	0.915709	-1.19499	HSP72_HUMAN	2	1.58496	0	0	0	0
	0.915709	-1.19499	LAP2B_HUMAN	2	1.58496	0	0	0	0
	0.915709	-1.19499	CPSF5_HUMAN	2	0	1.58496	0	0	0
	0.915709	-1.19499	MAOM_HUMAN	1.58496	0	2	0	0	0
	0.915709	-1.19499	RUSD4_HUMAN	2	0	1.58496	0	0	0
	0.915709	-1.19499	DJC10_HUMAN	0	1.58496	2	0	0	0
	0.784976	-1.19499	DDB1_HUMAN	1.58496	2.58496	1	0	1.58496	0
	0.516339	-1.26045	VDAC1_HUMAN	0	2.32193	3.45943	1	1	0
	0.374565	-1.29149	IMMT_HUMAN	4.45943	0	4	1	1.58496	2
	0.885813	-1.3023	CSDE1_HUMAN	0	1.58496	2.32193	0	0	0
	0.427243	-1.3023	RS7_HUMAN	3.90689	0	0	0	0	0
+	0.935106	-1.33333	OST48_HUMAN	2	2	0	0	0	0
+	1.79236	-1.33333	MYL6_HUMAN	2	1	1	0	0	0
+	1.79236	-1.33333	TOP1_HUMAN	1	1	2	0	0	0
+	1.79236	-1.33333	INF2_HUMAN	2	1	1	0	0	0
+	0.935106	-1.33333	ROA0_HUMAN	2	0	2	0	0	0
+	1.79236	-1.33333	MTX2_HUMAN	1	2	1	0	0	0
+	1.79236	-1.33333	RS17L_HUMAN (+1)	2	1	1	0	0	0
+	1.23083	-1.33564	TCPB_HUMAN	4.45943	4.16993	4.24793	3.70044	3.16993	2
+	1.14075	-1.34769	TCPZ_HUMAN	4	3.80735	4.08746	2.80735	3.45943	1.58496
	0.546555	-1.34813	RS14_HUMAN	3.45943	2.58496	0	0	1	1
+	1.92831	-1.37643	IF4A1_HUMAN	2.80735	2.32193	3.16993	1.58496	1.58496	1
+	1.738	-1.38997	ACTG_HUMAN	1.58496	2	1.58496	1	0	0
+	2.68878	-1.38997	RUVB2_HUMAN	1.58496	1.58496	1	0	0	0
+	2.68878	-1.38997	DEOC_HUMAN	1.58496	1	1.58496	0	0	0
+	2.68878	-1.38997	ANXA4_HUMAN	1.58496	1	1.58496	0	0	0
+	2.68878	-1.38997	BRI3B_HUMAN	1	1.58496	1.58496	0	0	0
+	2.68878	-1.38997	AIMP2_HUMAN	1.58496	1	1.58496	0	0	0
+	2.68878	-1.38997	IF2B_HUMAN	1.58496	1	1.58496	0	0	0
+	2.68878	-1.38997	EZRI_HUMAN	1.58496	1	1.58496	0	0	0
+	2.68878	-1.38997	MARK2_HUMAN	1	1.58496	1.58496	0	0	0
+	2.68878	-1.38997	SCRIB_HUMAN	1	1.58496	1.58496	0	0	0
+	2.68878	-1.38997	NRP1_HUMAN	1	1.58496	1.58496	0	0	0
+	2.68878	-1.38997	IF4B_HUMAN	1	1.58496	1.58496	0	0	0
+	2.68878	-1.38997	NDUF7_HUMAN	1.58496	1.58496	1	0	0	0
+	2.68878	-1.38997	CALD1_HUMAN	1.58496	1.58496	1	0	0	0
+	2.68878	-1.38997	CPNE1_HUMAN	1	1.58496	1.58496	0	0	0
+	2.68878	-1.38997	HNRPL_HUMAN	1	1.58496	1.58496	0	0	0
+	2.68878	-1.38997	RT33_HUMAN	1	1.58496	1.58496	0	0	0
+	2.68878	-1.38997	DHX15_HUMAN	1.58496	1.58496	1	0	0	0
+	2.68878	-1.38997	BAG2_HUMAN	1.58496	1	1.58496	0	0	0
+	2.68878	-1.38997	RL36_HUMAN	1.58496	1	1.58496	0	0	0
+	2.68878	-1.38997	RT17_HUMAN	1	1.58496	1.58496	0	0	0
+	2.68878	-1.38997	RT12_HUMAN	1.58496	1	1.58496	0	0	0
+	0.858646	-1.38998	HNRPF_HUMAN	2.58496	1.58496	0	0	0	0
+	1.30041	-1.44064	GLSK_HUMAN	2	1	2.32193	0	1	0
+	1.51136	-1.44064	FLOT1_HUMAN	2.32193	1	1	0	0	0
+	1.51136	-1.44064	SRPRB_HUMAN	1	1	2.32193	0	0	0
+	0.926946	-1.44064	TOP2A_HUMAN	2	0	2.32193	0	0	0
+	1.51136	-1.44064	NDUA6_HUMAN	2.32193	1	1	0	0	0
+	0.926946	-1.44064	RM17_HUMAN	2.32193	0	2	0	0	0
+	0.926946	-1.44064	NDUB9_HUMAN	2.32193	2	0	0	0	0
+	1.51136	-1.44064	MOGS_HUMAN	1	2.32193	1	0	0	0
+	0.835754	-1.46411	EGFR_HUMAN	1.58496	0	2.80735	0	0	0
+	0.835754	-1.46411	ANXA3_HUMAN	1.58496	0	2.80735	0	0	0
+	2.59294	-1.5232	ANXA1_HUMAN	4.08746	4.45943	4.58496	2.58496	3.16993	2.80735
+	1.87551	-1.52832	CNTN1_HUMAN	2	2	1.58496	0	1	0
+	2.20645	-1.52832	TWF1_HUMAN	1	1.58496	2	0	0	0
+	2.20645	-1.52832	PP1A_HUMAN	2	1	1.58496	0	0	0
+	2.20645	-1.52832	EWS_HUMAN	1	1.58496	2	0	0	0
+	2.20645	-1.52832	U5S1_HUMAN	1	2	1.58496	0	0	0
+	2.20645	-1.52832	ABCF1_HUMAN	1.58496	1	2	0	0	0
+	2.20645	-1.52832	PTBP1_HUMAN	1	1.58496	2	0	0	0
+	2.20645	-1.52832	IKIP_HUMAN	2	1	1.58496	0	0	0
+	2.20645	-1.52832	MCM5_HUMAN	1	2	1.58496	0	0	0
+	2.20645	-1.52832	SRSF3_HUMAN	1	1.58496	2	0	0	0
+	2.20645	-1.52832	ACSF3_HUMAN	2	1	1.58496	0	0	0
+	2.20645	-1.52832	MRM1_HUMAN	2	1	1.58496	0	0	0
+	2.20645	-1.52832	NDUC2_HUMAN	1.58496	1	2	0	0	0
+	2.20645	-1.52832	RM50_HUMAN	2	1	1.58496	0	0	0
+	2.20645	-1.52832	RM18_HUMAN	1.58496	2	1	0	0	0
+	1.19199	-1.52832	MCM7_HUMAN	1.58496	2.58496	2	1.58496	0	0
+	0.911685	-1.52832	RM28_HUMAN	2	0	2.58496	0	0	0
+	0.911685	-1.52832	SEPT2_HUMAN	2.58496	2	0	0	0	0
+	1.35224	-1.52832	MCCB_HUMAN	2.58496	1	1	0	0	0
+	2.02714	-1.57337	CH60_HUMAN	5.35755	5.08746	5.16993	4.08746	3.80735	3
	0	-1.58496	CLPT1_HUMAN	1.58496	1.58496	1.58496	0	0	0
	0	-1.58496	PSMD2_HUMAN	1.58496	1.58496	1.58496	0	0	0
	0	-1.58496	RS25_HUMAN	1.58496	1.58496	1.58496	0	0	0
	0	-1.58496	EMC1_HUMAN	1.58496	1.58496	1.58496	0	0	0
	0	-1.58496	RS26_HUMAN	1.58496	1.58496	1.58496	0	0	0
+	1.8399	-1.63563	CLCA_HUMAN	2	1.58496	2.32193	0	1	0
+	1.89005	-1.63563	TADBP_HUMAN	2.32193	1.58496	1	0	0	0
+	1.89005	-1.63563	CY1_HUMAN	2.32193	1.58496	1	0	0	0
+	1.89005	-1.63563	MISP_HUMAN	2.32193	1.58496	1	0	0	0
+	1.89005	-1.63563	LONM_HUMAN	1.58496	1	2.32193	0	0	0
+	1.89005	-1.63563	FABD_HUMAN	1.58496	1	2.32193	0	0	0
+	1.89005	-1.63563	MIRO2_HUMAN	1.58496	2.32193	1	0	0	0
+	1.89005	-1.63563	MCU_HUMAN	2.32193	1	1.58496	0	0	0
+	0.930857	-1.63563	MY18A_HUMAN	2.32193	0	2.58496	0	0	0
+	0.930857	-1.63563	KPRA_HUMAN	2.58496	2.32193	0	0	0	0
+	3.03748	-1.65843	GRP75_HUMAN	5.12928	5.49185	4.85798	3.45943	3.58496	3.45943
+	2.12549	-1.66667	CTND1_HUMAN	2	2	2	0	1	0
+	2.12549	-1.66667	MPRI_HUMAN	2	2	1	0	0	0
+	2.12549	-1.66667	ELAV1_HUMAN	2	1	2	0	0	0
+	0.880159	-1.66667	COX41_HUMAN	3	0	2	0	0	0
+	2.12549	-1.66667	ATX2L_HUMAN	2	2	1	0	0	0
+	1.45893	-1.67658	HSP71_HUMAN	2.80735	2.80735	2.58496	1.58496	1.58496	0
+	1.65874	-1.69227	EF1D_HUMAN	4.16993	3.90689	4.39232	3	2.80735	1.58496
+	1.86141	-1.70976	VDAC2_HUMAN	2.32193	2	2.80735	1	1	0
	0.42026	-1.71392	KPYM_HUMAN	5.08746	4.85798	5.39232	0	5.67242	4.52356
+	3.62187	-1.72331	SLIRP_HUMAN	1.58496	1.58496	2	0	0	0
+	3.62187	-1.72331	ACTZ_HUMAN	2	1.58496	1.58496	0	0	0
+	3.62187	-1.72331	RL27A_HUMAN	1.58496	1.58496	2	0	0	0
+	3.62187	-1.72331	MYPT1_HUMAN	1.58496	2	1.58496	0	0	0
+	3.62187	-1.72331	RM04_HUMAN	1.58496	1.58496	2	0	0	0
+	3.62187	-1.72331	RS23_HUMAN	1.58496	1.58496	2	0	0	0
+	3.62187	-1.72331	ROAA_HUMAN	2	1.58496	1.58496	0	0	0
+	3.62187	-1.72331	DPOG2_HUMAN	1.58496	1.58496	2	0	0	0
+	1.69036	-1.72331	COX5A_HUMAN	2.58496	1.58496	1	0	0	0
+	1.69036	-1.72331	RCC1_HUMAN	2.58496	1.58496	1	0	0	0
+	1.69036	-1.72331	AIMP1_HUMAN	2.58496	1	1.58496	0	0	0
+	1.69036	-1.72331	IMA1_HUMAN	2.58496	1	1.58496	0	0	0
+	0.935106	-1.72331	SYDM_HUMAN	2.58496	2.58496	0	0	0	0
+	1.86664	-1.74294	TFR1_HUMAN	2.32193	1.58496	2.32193	0	1	0
+	1.78768	-1.77398	ACLY_HUMAN	2.32193	2	3	1	1	0
+	1.95143	-1.77398	EF1B_HUMAN	2	1	2.32193	0	0	0
+	1.95143	-1.77398	LARP1_HUMAN	2	1	2.32193	0	0	0
+	1.95143	-1.77398	FBRL_HUMAN	2	1	2.32193	0	0	0
+	1.95143	-1.77398	PSMD3_HUMAN	2	2.32193	1	0	0	0
+	1.95143	-1.77398	NDUV2_HUMAN	2.32193	2	1	0	0	0
+	1.95143	-1.77398	WBS16_HUMAN	2.32193	2	1	0	0	0
+	1.95143	-1.77398	ARPC3_HUMAN	2.32193	2	1	0	0	0
+	1.5545	-1.79744	SYMC_HUMAN	1.58496	1	2.80735	0	0	0
+	1.5545	-1.79744	F120A_HUMAN	1	1.58496	2.80735	0	0	0
+	2.76135	-1.83062	HNRPD_HUMAN	1.58496	2.32193	1.58496	0	0	0
+	2.76135	-1.83062	HNRPC_HUMAN	2.32193	1.58496	1.58496	0	0	0
+	2.76135	-1.83062	UCRI_HUMAN	2.32193	1.58496	1.58496	0	0	0
+	2.76135	-1.83062	PLOD3_HUMAN	1.58496	2.32193	1.58496	0	0	0
+	2.76135	-1.83062	LYRIC_HUMAN	1.58496	2.32193	1.58496	0	0	0
+	0.72181	-1.83593	RS3A_HUMAN	0	2.80735	3.70044	1	0	0
+	0.897793	-1.85085	ATPA_HUMAN	4	3.58496	3.45943	3.16993	0	2.32193
+	3.7534	-1.86165	PCBP2_HUMAN	2	1.58496	2	0	0	0
+	3.7534	-1.86165	LUZP1_HUMAN	2	2	1.58496	0	0	0
+	3.7534	-1.86165	RM16_HUMAN	2	1.58496	2	0	0	0
+	1.45603	-1.86165	BTBDA_HUMAN	1.58496	3	1	0	0	0
+	3.7534	-1.86165	DCTN2_HUMAN	2	2	1.58496	0	0	0
+	3.7534	-1.86165	GT251_HUMAN	2	2	1.58496	0	0	0
+	3.7534	-1.86165	NDUB4_HUMAN	2	1.58496	2	0	0	0
+	3.7534	-1.86165	THOC4_HUMAN	2	2	1.58496	0	0	0
+	3.7534	-1.86165	NDUS8_HUMAN	2	2	1.58496	0	0	0
+	1.8007	-1.86165	RS20_HUMAN	2	1	2.58496	0	0	0
+	1.8007	-1.86165	IF4G2_HUMAN	1	2	2.58496	0	0	0
+	1.8007	-1.86165	NXF1_HUMAN	2	2.58496	1	0	0	0
+	2.22335	-1.86165	PHB2_HUMAN	3	2.58496	3.58496	1	1.58496	1
+	1.15438	-1.87246	MVP_HUMAN	4.39232	4.58496	3.90689	2.80735	3.45943	1
+	1.88752	-1.88129	MTX3_HUMAN	2.32193	1	2.32193	0	0	0
+	1.88752	-1.88129	PAIRB_HUMAN	2.32193	2.32193	1	0	0	0
+	2.34473	-1.9183	CENPF_HUMAN	2.58496	1.58496	1.58496	0	0	0
+	2.34473	-1.9183	XRN2_HUMAN	2.58496	1.58496	1.58496	0	0	0
+	2.34473	-1.9183	RL35A_HUMAN	2.58496	1.58496	1.58496	0	0	0
+	0.881797	-1.92712	MTCL1_HUMAN	2.32193	0	3.45943	0	0	0
+	0.736309	-1.93578	SAHH_HUMAN	3	3.80735	0	0	1	0
+	3.116	-1.96896	FUBP1_HUMAN	1.58496	2	2.32193	0	0	0
+	3.116	-1.96896	KPRB_HUMAN	2.32193	1.58496	2	0	0	0
+	3.116	-1.96896	RM49_HUMAN	2	2.32193	1.58496	0	0	0
+	3.116	-1.96896	TBRG4_HUMAN	2	2.32193	1.58496	0	0	0
+	3.116	-1.96896	RM01_HUMAN	2.32193	1.58496	2	0	0	0
+	3.116	-1.96896	EIF3D_HUMAN	2.32193	2	1.58496	0	0	0
+	3.116	-1.96896	RT10_HUMAN	2.32193	2	1.58496	0	0	0
+	3.116	-1.96896	RM22_HUMAN	2	2.32193	1.58496	0	0	0
+	1.79779	-1.96896	MTEF3_HUMAN	2.58496	2.32193	1	0	0	0
	0	-2	KHDR1_HUMAN	2	2	2	0	0	0
	0	-2	RT18A_HUMAN	2	2	2	0	0	0
+	1.76592	-2.00094	RLA0_HUMAN	4.24793	3.16993	3.90689	2.32193	2	1
+	2.14081	-2.01843	TCPG_HUMAN	4.39232	4.24793	3.80735	2	2.80735	1.58496
+	2.12917	-2.04309	ROA1_HUMAN	2.80735	2	2.32193	1	0	0
+	2.68003	-2.05664	1433T_HUMAN	2.58496	1.58496	2	0	0	0
+	2.68003	-2.05664	RT30_HUMAN	2.58496	1.58496	2	0	0	0
+	2.68003	-2.05664	RM21_HUMAN	2.58496	1.58496	2	0	0	0
+	2.96916	-2.07627	ILF2_HUMAN	2.32193	2.32193	1.58496	0	0	0
+	2.96916	-2.07627	EPN4_HUMAN	1.58496	2.32193	2.32193	0	0	0
+	2.96916	-2.07627	DNLI3_HUMAN	1.58496	2.32193	2.32193	0	0	0
+	0.785526	-2.10611	HSP7C_HUMAN	4.24793	4.75489	3.80735	0	4.16993	2.32193
+	2.04275	-2.10731	TIF1B_HUMAN	2.32193	2	3	0	1	0
+	4.40168	-2.10731	G3BP2_HUMAN	2.32193	2	2	0	0	0
+	4.40168	-2.10731	AP1B1_HUMAN	2	2.32193	2	0	0	0
+	4.40168	-2.10731	GOGA2_HUMAN	2	2.32193	2	0	0	0
+	4.40168	-2.10731	RL13A_HUMAN	2	2	2.32193	0	0	0
+	4.40168	-2.10731	TOP3A_HUMAN	2	2.32193	2	0	0	0
+	4.40168	-2.10731	ARPC2_HUMAN	2	2.32193	2	0	0	0
+	4.40168	-2.10731	IF2B3_HUMAN	2.32193	2	2	0	0	0
	0.371625	-2.13567	LPPRC_HUMAN	0	6.98869	7.19967	3.45943	2.32193	2
+	1.40508	-2.15314	NDUS2_HUMAN	3.45943	2	1	0	0	0
+	1.57514	-2.16395	EIF3C_HUMAN (+1)	2.32193	1	3.16993	0	0	0
+	2.71194	-2.16395	RUVB1_HUMAN	2.58496	1.58496	2.32193	0	0	0
+	2.71194	-2.16395	DDX6_HUMAN	2.58496	2.32193	1.58496	0	0	0
+	2.71194	-2.16395	NDUAA_HUMAN	2.58496	1.58496	2.32193	0	0	0
+	2.71194	-2.16395	DNJA3_HUMAN	2.58496	1.58496	2.32193	0	0	0
+	2.71194	-2.16395	RL35_HUMAN	2.32193	1.58496	2.58496	0	0	0
+	2.71194	-2.16395	GTPBA_HUMAN	2.58496	1.58496	2.32193	0	0	0
+	3.45006	-2.19499	PABP4_HUMAN	2.58496	2	2	0	0	0
+	3.45006	-2.19499	OGT1_HUMAN	2	2.58496	2	0	0	0
+	3.45006	-2.19499	RM14_HUMAN	2.58496	2	2	0	0	0
+	3.45006	-2.19499	NDUAD_HUMAN	2.58496	2	2	0	0	0
+	3.45006	-2.19499	RFC4_HUMAN	2	2	2.58496	0	0	0
+	4.48726	-2.21462	ODBB_HUMAN	2.32193	2	2.32193	0	0	0
+	4.48726	-2.21462	CAZA1_HUMAN	2	2.32193	2.32193	0	0	0
+	1.52014	-2.23216	FAS_HUMAN	4.45943	4.45943	4.75489	1	3.16993	2.80735
+	2.48838	-2.23808	CK5P2_HUMAN	2.32193	2.80735	1.58496	0	0	0
+	2.04558	-2.25163	ARP3_HUMAN	3.16993	2	1.58496	0	0	0
+	1.59349	-2.25163	NONO_HUMAN	3.16993	2.58496	1	0	0	0
+	1.59349	-2.25163	TBL2_HUMAN	3.16993	2.58496	1	0	0	0
+	2.60125	-2.25163	MYOME_HUMAN	2.58496	1.58496	2.58496	0	0	0
+	2.60125	-2.25163	PICAL_HUMAN	2.58496	2.58496	1.58496	0	0	0
+	2.60125	-2.25163	TFAM_HUMAN	2.58496	2.58496	1.58496	0	0	0
+	1.42343	-2.2567	TCPQ_HUMAN	4.85798	4.52356	4.16993	1	3.45943	2.32193
+	2.96517	-2.26912	RS10_HUMAN	2	2	2.80735	0	0	0
+	2.96517	-2.26912	EIF3F_HUMAN	2.80735	2	2	0	0	0
+	2.96517	-2.26912	RM45_HUMAN	2	2	2.80735	0	0	0
+	2.31139	-2.3023	RFA1_HUMAN	2.32193	3	1.58496	0	0	0
+	3.77288	-2.3023	AP2B1_HUMAN	2.58496	2.32193	2	0	0	0
+	3.77288	-2.3023	RM24_HUMAN	2.58496	2.32193	2	0	0	0
+	3.77288	-2.3023	ROA3_HUMAN	2.58496	2	2.32193	0	0	0
+	3.77288	-2.3023	RS24_HUMAN	2	2.32193	2.58496	0	0	0
	0	-2.32193	CSK2B_HUMAN	2.32193	2.32193	2.32193	0	0	0
+	2.65913	-2.33333	YBOX1_HUMAN	2	2	3	0	0	0
+	1.93311	-2.34325	RL10A_HUMAN	2.80735	2.80735	3	0	1.58496	0
+	3.59442	-2.38998	VTI1B_HUMAN	2.58496	2	2.58496	0	0	0
+	3.59442	-2.38998	RL30_HUMAN	2.58496	2	2.58496	0	0	0
+	3.59442	-2.38998	RM23_HUMAN	2.58496	2	2.58496	0	0	0
+	4.98189	-2.40961	SFPQ_HUMAN	2.58496	2.32193	2.32193	0	0	0
+	4.98189	-2.40961	RL21_HUMAN	2.58496	2.32193	2.32193	0	0	0
+	4.98189	-2.40961	ARPC4_HUMAN	2.58496	2.32193	2.32193	0	0	0
+	2.93534	-2.44064	RUSD3_HUMAN	3	2	2.32193	0	0	0
+	2.29083	-2.46411	RT28_HUMAN	2.80735	3	1.58496	0	0	0
+	2.64885	-2.46411	NPM_HUMAN	2.80735	2.58496	3	0	1	0
+	3.28923	-2.46411	ERAL1_HUMAN	2.80735	2.58496	2	0	0	0
+	3.28923	-2.46411	RL31_HUMAN	2.80735	2	2.58496	0	0	0
+	3.97845	-2.48374	SYHM_HUMAN	2.32193	2.32193	2.80735	0	0	0
+	3.97845	-2.48374	XRCC5_HUMAN	2.32193	2.32193	2.80735	0	0	0
+	3.97845	-2.48374	RL19_HUMAN	2.80735	2.32193	2.32193	0	0	0
+	3.97845	-2.48374	RMTL1_HUMAN	2.32193	2.80735	2.32193	0	0	0
+	5.04371	-2.49728	AP2A1_HUMAN	2.58496	2.58496	2.32193	0	0	0
+	5.04371	-2.49728	SYLC_HUMAN	2.32193	2.58496	2.58496	0	0	0
+	5.04371	-2.49728	RT18B_HUMAN	2.58496	2.58496	2.32193	0	0	0
+	5.04371	-2.49728	TEFM_HUMAN	2.32193	2.58496	2.58496	0	0	0
+	5.04371	-2.49728	RM12_HUMAN	2.32193	2.58496	2.58496	0	0	0
+	2.20307	-2.52075	BCKD_HUMAN	3.16993	1.58496	2.80735	0	0	0
+	3.0204	-2.52832	RT34_HUMAN	2	2.58496	3	0	0	0
+	3.15207	-2.53824	RS12_HUMAN	2	2.80735	2.80735	0	0	0
+	3.15207	-2.53824	CTNB1_HUMAN	2.80735	2.80735	2	0	0	0
+	3.15207	-2.53824	RM11_HUMAN	2.80735	2.80735	2	0	0	0
+	3.45244	-2.54795	RS13_HUMAN	2.32193	2.32193	3	0	0	0
+	4.28295	-2.57142	AP1G1_HUMAN	2.32193	2.80735	2.58496	0	0	0
+	2.16962	-2.58496	COF1_HUMAN	1.58496	3	3.16993	0	0	0
+	2.16962	-2.58496	TRUB2_HUMAN	3	1.58496	3.16993	0	0	0
	0	-2.58496	DREB_HUMAN	2.58496	2.58496	2.58496	0	0	0
+	1.86263	-2.60245	EIF3I_HUMAN	3	2	3.80735	1	0	0
+	2.97778	-2.60245	WDR1_HUMAN	2.80735	3	2	0	0	0
+	2.97778	-2.60245	TCP4_HUMAN	2	3	2.80735	0	0	0
+	2.97778	-2.60245	AIFM1_HUMAN	3	2.80735	2	0	0	0
+	0.935106	-2.60459	EMD_HUMAN	3.90689	0	3.90689	0	0	0
+	3.74028	-2.63563	IF4A3_HUMAN	3	2.32193	2.58496	0	0	0
+	3.74028	-2.63563	TRI25_HUMAN	2.58496	3	2.32193	0	0	0
+	2.81308	-2.65909	RM38_HUMAN	3.16993	2.80735	2	0	0	0
+	2.81308	-2.65909	A16A1_HUMAN	2.80735	3.16993	2	0	0	0
+	5.44304	-2.65909	RM44_HUMAN	2.58496	2.58496	2.80735	0	0	0
+	5.44304	-2.65909	RL27_HUMAN	2.80735	2.58496	2.58496	0	0	0
+	2.68174	-2.68146	RL8_HUMAN	3.45943	3	3.58496	1	1	0
+	3.81576	-2.68986	ACTN4_HUMAN	5.42626	5.35755	5	2.58496	2.80735	2.32193
+	3.37103	-2.69227	ESYT1_HUMAN	3.16993	2.58496	2.32193	0	0	0
+	3.37103	-2.69227	RL23_HUMAN	3.16993	2.58496	2.32193	0	0	0
+	3.75034	-2.70976	RT26_HUMAN	3	2.80735	2.32193	0	0	0
+	3.75034	-2.70976	RM43_HUMAN	2.80735	3	2.32193	0	0	0
+	4.40581	-2.72331	LEMD2_HUMAN	3	2.58496	2.58496	0	0	0
+	4.40581	-2.72331	ICT1_HUMAN	2.58496	2.58496	3	0	0	0
+	5.49068	-2.73322	ILF3_HUMAN	2.80735	2.80735	2.58496	0	0	0
+	2.54612	-2.7556	CAPZB_HUMAN	2.80735	2	3.45943	0	0	0
+	3.45073	-2.7664	HIF1N_HUMAN	3.16993	2.32193	2.80735	0	0	0
+	3.59662	-2.77398	RL10_HUMAN	3	2.32193	3	0	0	0
+	3.59662	-2.77398	CSK21_HUMAN	3	2.32193	3	0	0	0
+	3.59662	-2.77398	RT31_HUMAN	3	2.32193	3	0	0	0
+	2.68878	-2.77995	SYSM_HUMAN	3.16993	3.16993	2	0	0	0
+	2.10107	-2.7878	PRDX3_HUMAN	4.24793	3.70044	3.58496	1.58496	1.58496	0
+	4.69872	-2.79744	C1TM_HUMAN	3	2.58496	2.80735	0	0	0
+	4.69872	-2.79744	RPN2_HUMAN	3	2.80735	2.58496	0	0	0
+	4.69872	-2.79744	ML12A_HUMAN (+1)	2.58496	2.80735	3	0	0	0
+	1.50482	-2.85158	HNRPK_HUMAN	4.24793	4.24793	4.64386	0	3	1.58496
+	4.12735	-2.85408	VIGLN_HUMAN	2.58496	2.80735	3.16993	0	0	0
+	5.82523	-2.87157	MYO19_HUMAN	2.80735	2.80735	3	0	0	0
+	5.82523	-2.87157	RM19_HUMAN	3	2.80735	2.80735	0	0	0
+	3.28595	-2.88726	DDX3X_HUMAN	3.16993	2.32193	3.16993	0	0	0
+	2.50082	-2.90475	NDUV1_HUMAN	3.80735	2.58496	2.32193	0	0	0
+	2.45026	-2.9183	SEPT9_HUMAN	3.58496	3.16993	2	0	0	0
+	4.76409	-2.92821	MAP4_HUMAN	2.80735	3.16993	2.80735	0	0	0
+	4.76409	-2.92821	PDIP2_HUMAN	2.80735	2.80735	3.16993	0	0	0
+	5.86358	-2.93578	RS15A_HUMAN	3	3	2.80735	0	0	0
+	5.86358	-2.93578	P5CR2_HUMAN	3	2.80735	3	0	0	0
+	2.40023	-2.95679	SYEP_HUMAN	4.16993	3.58496	3.70044	1	1.58496	0
+	3.96807	-2.97494	MYO1E_HUMAN	2.58496	3.16993	3.16993	0	0	0
+	3.02529	-2.98376	NOA1_HUMAN	3.45943	3.16993	2.32193	0	0	0
+	5.04914	-2.99243	PABP1_HUMAN	3	3.16993	2.80735	0	0	0
+	5.04914	-2.99243	RLA2_HUMAN	2.80735	3.16993	3	0	0	0
+	5.04914	-2.99243	RS9_HUMAN	2.80735	3	3.16993	0	0	0
+	5.04914	-2.99243	CN166_HUMAN	3.16993	2.80735	3	0	0	0
+	5.04914	-2.99243	RL14_HUMAN	3	2.80735	3.16993	0	0	0
+	2.64931	-3.03092	EIF3E_HUMAN	3.70044	3.58496	2.80735	0	1	0
+	4.83397	-3.04907	RT25_HUMAN	3.16993	3.16993	2.80735	0	0	0
+	6.15128	-3.05664	NDUS3_HUMAN	3.16993	3	3	0	0	0
+	1.84218	-3.06656	P5CR1_HUMAN	3.80735	1.58496	3.80735	0	0	0
+	3.5502	-3.07144	RS5_HUMAN	3.45943	2.58496	3.16993	0	0	0
+	3.5502	-3.07144	MRRP1_HUMAN	3.45943	3.16993	2.58496	0	0	0
+	4.04635	-3.08893	RT23_HUMAN	3.45943	3	2.80735	0	0	0
+	4.04635	-3.08893	RM13_HUMAN	2.80735	3.45943	3	0	0	0
+	2.79045	-3.09974	RL5_HUMAN	2.80735	2.58496	3.90689	0	0	0
+	3.36949	-3.11328	RM37_HUMAN	3.58496	3.16993	2.58496	0	0	0
+	4.48322	-3.15314	SYVC_HUMAN	3.45943	3	3	0	0	0
+	3.39059	-3.16794	SYDC_HUMAN	3.45943	3.45943	2.58496	0	0	0
+	2.43998	-3.18741	SND1_HUMAN	4.39232	4.16993	3.58496	1	1.58496	0
+	2.79533	-3.19499	RS2_HUMAN	4	3	2.58496	0	0	0
+	4.74287	-3.20979	LONP2_HUMAN	3.45943	3.16993	3	0	0	0
+	3.77464	-3.28392	RS19_HUMAN	3.58496	2.80735	3.45943	0	0	0
+	3.0795	-3.28392	PAPD1_HUMAN	3.80735	3.45943	2.58496	0	0	0
+	2.6955	-3.3023	PGAM5_HUMAN	3.90689	3	4	0	1	0
+	4.565	-3.30629	RT07_HUMAN	3.45943	3	3.45943	0	0	0
+	4.565	-3.30629	RTCB_HUMAN	3.45943	3.45943	3	0	0	0
+	4.74143	-3.30827	HNRPQ_HUMAN	3.58496	3.16993	3.16993	0	0	0
+	1.35161	-3.31682	AHNK_HUMAN	5.42626	5.78136	5.35755	0	3.80735	2.80735
+	4.32947	-3.34813	PTCD1_HUMAN	3.58496	3	3.45943	0	0	0
+	5.39295	-3.36293	STAU1_HUMAN	3.45943	3.45943	3.16993	0	0	0
+	5.39295	-3.36293	EIF3A_HUMAN	3.45943	3.16993	3.45943	0	0	0
+	5.39295	-3.36293	RL9_HUMAN	3.45943	3.16993	3.45943	0	0	0
+	4.10067	-3.38662	RS16_HUMAN	3	3.70044	3.45943	0	0	0
+	4.10067	-3.38662	CLPX_HUMAN	3.70044	3.45943	3	0	0	0
+	3.40685	-3.38997	RT02_HUMAN	4	3	3.16993	0	0	0
+	2.89298	-3.38998	RS4X_HUMAN	4	2.58496	3.58496	0	0	0
+	3.89709	-3.42226	RL23A_HUMAN	3.80735	3.45943	3	0	0	0
+	4.81221	-3.44662	FXR1_HUMAN	3.58496	3.58496	3.16993	0	0	0
+	3.7204	-3.45544	DJC13_HUMAN	3	3.45943	3.90689	0	0	0
+	3.29215	-3.47156	HNRPU_HUMAN	3.80735	3.90689	3.70044	0	1	0
+	3.31986	-3.47402	CLCC1_HUMAN	3.80735	3.80735	2.80735	0	0	0
+	4.3339	-3.4789	AKAP9_HUMAN	3.16993	3.80735	3.45943	0	0	0
+	4.3339	-3.4789	ZO1_HUMAN	3.16993	3.80735	3.45943	0	0	0
+	2.51957	-3.49011	TCPH_HUMAN	4.24793	3.80735	4	0	1.58496	0
+	4.09019	-3.51208	KAP2_HUMAN	3.90689	3.45943	3.16993	0	0	0
+	4.33108	-3.52075	RT29_HUMAN	3.58496	3.16993	3.80735	0	0	0
+	3.08514	-3.60245	PTCD3_HUMAN	4	4	2.80735	0	0	0
+	5.42792	-3.61725	RS6_HUMAN	3.80735	3.58496	3.45943	0	0	0
+	3.44992	-3.62576	RL3_HUMAN	4.24793	3.16993	3.45943	0	0	0
+	2.96029	-3.65406	RS8_HUMAN	3.90689	2.80735	4.24793	0	0	0
+	3.89133	-3.65909	ODB2_HUMAN	4	3.80735	3.16993	0	0	0
+	5.23601	-3.69138	EIF3L_HUMAN	3.80735	3.80735	3.45943	0	0	0
+	6.26385	-3.69759	G3BP1_HUMAN	3.58496	3.80735	3.70044	0	0	0
+	4.37526	-3.71062	DDX17_HUMAN	3.45943	4.08746	3.58496	0	0	0
+	3.65649	-3.71574	MACF1_HUMAN	4.16993	3.80735	3.16993	0	0	0
+	5.61539	-3.73076	AHNK2_HUMAN	3.58496	3.90689	3.70044	0	0	0
+	2.62647	-3.7556	LMNA_HUMAN	4.39232	4.45943	4	0	0	1.58496
+	4.83157	-3.75774	RT27_HUMAN	3.90689	3.45943	3.90689	0	0	0
+	5.1574	-3.7618	IF2B1_HUMAN	3.58496	4	3.70044	0	0	0
+	6.17705	-3.76926	KIF2A_HUMAN	3.70044	3.90689	3.70044	0	0	0
+	4.65213	-3.78877	RL13_HUMAN	4	3.45943	3.90689	0	0	0
+	4.32674	-3.84444	RL15_HUMAN	4.24793	3.58496	3.70044	0	0	0
+	4.79357	-3.85693	RL18_HUMAN	4.16993	3.70044	3.70044	0	0	0
+	3.47691	-3.86111	TERA_HUMAN	4.24793	4.24793	4.08746	1	0	0
+	4.97665	-3.89257	RL7A_HUMAN	4.16993	3.70044	3.80735	0	0	0
+	5.59062	-3.90015	HCD2_HUMAN	3.70044	4	4	0	0	0
	0	-3.90689	WDR62_HUMAN	3.90689	3.90689	3.90689	0	0	0
+	4.70312	-3.91857	MYO1B_HUMAN	3.80735	3.70044	4.24793	0	0	0
+	5.32622	-3.9293	DHX9_HUMAN	3.70044	4	4.08746	0	0	0
+	4.80126	-3.95175	DDX5_HUMAN	3.90689	4.24793	3.70044	0	0	0
+	4.02615	-3.95909	HNRPM_HUMAN	4.24793	4.16993	3.45943	0	0	0
+	5.47922	-3.96139	E2AK2_HUMAN	3.90689	4.16993	3.80735	0	0	0
+	7.64925	-3.96896	COR1C_HUMAN	4	4	3.90689	0	0	0
+	4.44364	-4.03092	RS11_HUMAN	4	4.39232	3.70044	0	0	0
+	6.90445	-4.0858	RT22_HUMAN	4.08746	4	4.16993	0	0	0
+	4.07186	-4.17778	RL4_HUMAN	4.58496	4.24793	3.70044	0	0	0
+	2.81395	-4.22888	CKAP4_HUMAN	4.9542	4.85798	4.45943	0	1.58496	0
+	4.77846	-4.25288	LAP2A_HUMAN	4.39232	4.45943	3.90689	0	0	0
+	3.48696	-4.27842	NDUS1_HUMAN	4.85798	4.39232	3.58496	0	0	0
+	3.43105	-4.28392	MYOF_HUMAN	4.45943	4.39232	5	0	1	0
+	5.46723	-4.2878	MAP1B_HUMAN	4.16993	4.16993	4.52356	0	0	0
+	5.39881	-4.33544	RPOM_HUMAN	4.45943	4.08746	4.45943	0	0	0
+	4.6888	-4.34539	RS3_HUMAN	4.39232	4	4.64386	0	0	0
+	6.13255	-4.47616	FAKD2_HUMAN	4.39232	4.64386	4.39232	0	0	0
+	3.97908	-4.49302	SSBP_HUMAN	6.08746	5.9542	6.02237	1.58496	2	1
+	3.86094	-4.52051	IMDH1_HUMAN	4.9542	4.70044	3.90689	0	0	0
+	6.05445	-4.57929	IQGA1_HUMAN	4.45943	4.75489	4.52356	0	0	0
+	5.35728	-4.61175	RL6_HUMAN	4.85798	4.39232	4.58496	0	0	0
+	5.55446	-4.70804	NUCL_HUMAN	4.58496	4.58496	4.9542	0	0	0
+	5.52398	-4.70826	RRBP1_HUMAN	4.80736	4.45943	4.85798	0	0	0
+	6.09694	-4.81844	MYH9_HUMAN	4.75489	4.70044	5	0	0	0
+	3.8915	-4.88826	PNPT1_HUMAN	5.20945	5.2854	5.16993	0	1	0
+	6.17535	-4.94842	PYR1_HUMAN	4.85798	4.85798	5.12928	0	0	0
+	6.15721	-4.99403	FYCO1_HUMAN	4.85798	4.9542	5.16993	0	0	0
+	6.34178	-5.12437	GRSF1_HUMAN	4.9542	5.20945	5.20945	0	0	0
+	6.0588	-5.29043	VIME_HUMAN	5.08746	5.35755	5.42626	0	0	0
+	2.92185	-5.55905	SPTB2_HUMAN	6.44294	6.04439	6.18982	0	2	0
+	8.42327	-6.16927	DHX30_HUMAN	6.18982	6.10852	6.20945	0	0	0
+	6.84426	-6.35317	SPTN1_HUMAN	6.30378	6.24793	6.50779	0	0	0
+	4.58393	-7.54546	P5CS_HUMAN	8.05528	7.83289	7.74819	1	0	0
