# Supplementary material for: Dynamic Dystroglycan Complexes Mediate Cell Entry of Lassa Virus
Source: mBio. 2019 Mar 26;10(2):e02869-18. doi: 10.1128/mBio.02869-18 (PMC6437060; doi:10.1128/mBio.02869-18)
Supplement: TABLE S2 [file mBio.02869-18-st002.xlsx]

## Sheet: Sequences_by_Ord_wShippingRack_
LP_12969
G-CUSTOM-181859
Plate	Well	Pool Catalog Number	Duplex Catalog Number	Gene Symbol	GENE ID	Gene Accession	GI Number	Sequence
Plate 1	B02	L-017292-00	J-017292-05	SGCD	6444	NM_172244	46249399	GCUGAAAGAUUACGAGUUU
Plate 1	B02	L-017292-00	J-017292-06	SGCD	6444	NM_172244	46249399	CGUAGAAGCUUAUGGUAAA
Plate 1	B02	L-017292-00	J-017292-07	SGCD	6444	NM_172244	46249399	CGGAAACGAUGCCUGUAUU
Plate 1	B02	L-017292-00	J-017292-08	SGCD	6444	NM_172244	46249399	UGACCAGACUAAAGUGCUA
Plate 1	B04	L-021367-00	J-021367-06	DTNB	1838	NM_033148	37577100	GAGGCAAGUUGACGGUAUU
Plate 1	B04	L-021367-00	J-021367-07	DTNB	1838	NM_033148	37577100	UCCAAUGGCUUAAUGAUAU
Plate 1	B04	L-021367-00	J-021367-08	DTNB	1838	NM_033148	37577100	AGGCAGCUGUUCAUAGAAA
Plate 1	B04	L-021367-00	J-021367-09	DTNB	1838	NM_033148	37577100	UCAUACGACUAUCAACUUA
Plate 1	B05	L-012626-00	J-012626-05	SGCE	8910	NM_003919	10835046	CGAGACAUGUCCAAGAAUA
Plate 1	B05	L-012626-00	J-012626-06	SGCE	8910	NM_003919	10835046	GGAAAUCAUACCUCCUUUA
Plate 1	B05	L-012626-00	J-012626-07	SGCE	8910	NM_003919	10835046	GCACAUUCUUGCUGACAGU
Plate 1	B05	L-012626-00	J-012626-08	SGCE	8910	NM_003919	10835046	CAAAGCAAGUGUCCACCUA
Plate 1	B06	L-012322-01	J-012322-09	SNTB2	6645	NM_130845	18860909	CGGCCAAAGUCACUCGUAU
Plate 1	B06	L-012322-01	J-012322-10	SNTB2	6645	NM_130845	18860909	AGGUCAAGUUCAUCCGAGA
Plate 1	B06	L-012322-01	J-012322-11	SNTB2	6645	NM_130845	18860909	GCAGCAUAUUGUACCGCUA
Plate 1	B06	L-012322-01	J-012322-12	SNTB2	6645	NM_130845	18860909	GUCCGAAGCCGAUUGUAUU
Plate 1	B08	L-018905-00	J-018905-05	SGCB	6443	NM_000232	51173146	CAACAAAGCUCAGUGUAGA
Plate 1	B08	L-018905-00	J-018905-06	SGCB	6443	NM_000232	51173146	CCAAUGGUCCUGUAAAGAA
Plate 1	B08	L-018905-00	J-018905-07	SGCB	6443	NM_000232	51173146	GAUUUAAGCAAGUAUCUGA
Plate 1	B08	L-018905-00	J-018905-08	SGCB	6443	NM_000232	51173146	GCGUGGAAAUGAAGGUGUA
Plate 1	B10	L-013125-01	J-013125-09	SNTB1	6641	NM_021021	18860908	GUGAAGUACAUGCGAGAAG
Plate 1	B10	L-013125-01	J-013125-10	SNTB1	6641	NM_021021	18860908	GAGGUGAGGUGACGGGAAA
Plate 1	B10	L-013125-01	J-013125-11	SNTB1	6641	NM_021021	18860908	CCGUUUGACCAUACAUUAU
Plate 1	B10	L-013125-01	J-013125-12	SNTB1	6641	NM_021021	18860908	GCGAAAGUACCAUGAGAAA
Plate 1	C11	L-012382-00	J-012382-05	UTRN	7402	NM_007124	6005937	ACAAACAGCUCACCACAUA
Plate 1	C11	L-012382-00	J-012382-06	UTRN	7402	NM_007124	6005937	GAUGUUGAAUUAUCGCUUA
Plate 1	C11	L-012382-00	J-012382-07	UTRN	7402	NM_007124	6005937	UAAAUAACGUCAACAGAGU
Plate 1	C11	L-012382-00	J-012382-08	UTRN	7402	NM_007124	6005937	AAAGAUGUCUCGCCAGCUA
Plate 1	D02	D-001810-10	D-001810-01	ON-TARGETplus Non-targeting Control	0		0	UGGUUUACAUGUCGACUAA
Plate 1	D02	D-001810-10	D-001810-02	ON-TARGETplus Non-targeting Control	0		0	UGGUUUACAUGUUGUGUGA
Plate 1	D02	D-001810-10	D-001810-03	ON-TARGETplus Non-targeting Control	0		0	UGGUUUACAUGUUUUCUGA
Plate 1	D02	D-001810-10	D-001810-04	ON-TARGETplus Non-targeting Control	0		0	UGGUUUACAUGUUUUCCUA
Plate 1	D03	D-001810-01	D-001810-01	ON-TARGETplus Non-targeting Control	0		0	UGGUUUACAUGUCGACUAA
Plate 1	D04	D-001830-10	D-001830-01	ON-TARGETplus GAPD Control	0		0	GUCAACGGAUUUGGUCGUA
Plate 1	D04	D-001830-10	D-001830-12	ON-TARGETplus GAPD Control	0		0	CAACGGAUUUGGUCGUAUU
Plate 1	D04	D-001830-10	D-001830-13	ON-TARGETplus GAPD Control	0		0	GACCUCAACUACAUGGUUU
Plate 1	D04	D-001830-10	D-001830-14	ON-TARGETplus GAPD Control	0		0	UGGUUUACAUGUUCCAAUA
Plate 1	D05	D-001830-10	D-001830-01	ON-TARGETplus GAPD Control	0		0	GUCAACGGAUUUGGUCGUA
Plate 1	D05	D-001830-10	D-001830-12	ON-TARGETplus GAPD Control	0		0	CAACGGAUUUGGUCGUAUU
Plate 1	D05	D-001830-10	D-001830-13	ON-TARGETplus GAPD Control	0		0	GACCUCAACUACAUGGUUU
Plate 1	D05	D-001830-10	D-001830-14	ON-TARGETplus GAPD Control	0		0	UGGUUUACAUGUUCCAAUA
Plate 1	D06	D-001830-01	D-001830-01	ON-TARGETplus GAPD Control	0		0	GUCAACGGAUUUGGUCGUA
Plate 1	D07	D-001820-10	D-001820-01	ON-TARGETplus Cyclophilin Control	0		0	ACAGCAAAUUCCAUCGUGU
Plate 1	D07	D-001820-10	D-001820-12	ON-TARGETplus Cyclophilin Control	0		0	GAAAGAGCAUCUACGGUGA
Plate 1	D07	D-001820-10	D-001820-13	ON-TARGETplus Cyclophilin Control	0		0	GAAAGGAUUUGGCUACAAA
Plate 1	D07	D-001820-10	D-001820-14	ON-TARGETplus Cyclophilin Control	0		0	GGAAAGACUGUUCCAAAAA
Plate 1	D08	D-001820-01	D-001820-01	ON-TARGETplus Cyclophilin Control	0		0	ACAGCAAAUUCCAUCGUGU
